# Supplementary material for: Stable Carbon and Nitrogen Isotope Signatures in Three Pondweed Species—A Case Study of Rivers and Lakes in Northern Poland
Source: Plants (Basel). 2025 Jul 22;14(15):2261. doi: 10.3390/plants14152261 (PMC12348688; doi:10.3390/plants14152261)
Supplement: Supplementary file 1 [file plants-14-02261-s001.zip › Table S1.xlsx]

## Sheet: Arkusz1
Table S1: The characteristics of the study sites with the raw data of measured variables and ambient water parameters
Lake/river name	Geographical coordinates		Field data collections	Species	Group	Depth [m]	δ15NORG [‰air ]	δ13CORG [‰ V-PDB]	%N	%C	C:N Plant	pH	conductivity [µS cm-1]	CO2 [mg CO2/l]	CO32- [mg CO2/l]	HCO3- [mg CO2/l]	DOC [mg C/l]	Ca2+ [mg Ca/l]	TN [mg N/l]	TP [mg P/l]	PAR [%]	O2 [%]	community cover [%]	OM content in sediments [%]
Choczewskie	54° 44' 28.18'' N	17° 55' 25.62'' E	07.2008	PP	Lake	1.7	-3.09208180499058	-12.1394045314823	1.85275645166792	40.0373156122618	21.6095944916121	8.01	166.1	3.08	5.72	56.76	2.7534	26.37	2.12725	0.2895	16.48	125.8	0.05	15.3
Raduńskie Dolne	54° 17' 19.45'' N	18° 2' 28.78'' E	07.2008	PP	Lake	0.5	6.79901710834541	-18.9459296968951	1.44494503092872	36.2678029963303	25.0997804207262	8.3	187.6	4.62	9.24	98.12	1.9109	41.6	1.365	0.371125	46.6	99.8	0.25	0.71
Wdzydze	53° 59' 31.67'' N	17° 54' 50.85'' E	07.2008	SP	Lake	2.2	-10.1964782218762	-17.3700590196168	1.88443673333333	28.4806706666667	15.1136252880657	8.34	242	3.3	11.44	93.72	3.3769	42.16	1.46525	0.2535	27	109.7	0.05	14.31
Długie	54° 10' 26.58'' N	17° 59' 12.73'' E	07.2009	SP	Lake	0.3	-9.67857221027317	-11.4789971655993	2.03684936666667	36.2061141666667	17.7755482360085	7.63	78	2.2	0	35.2	1.806	18.9712	1.336525	0.093975	42.4	103.4	0.01	0.795932300837251
Ińsko	53° 26' 40.81'' N	15° 32' 23.71'' E	07.2010	SP	Lake	2.5	-2.80902574548458	-13.0038049900915	2.1962533	35.4497519666667	16.1410124991806	7.66	209	11.66	19.8	38.28	0.683	35.404	0.8639	0.0538	26.2	124.6	0.25	5.15
Łąckie	53° 51' 28.48'' N	17° 33' 50.31'' E	07.2008	SP	Lake	1.6	5.74790113141011	-20.4414736295027	2.18780843333333	29.3902787333333	13.433661871645	8.16	240	5.28	8.8	91.08	4.062	41.04	3.5975	0.3375	14.67	105.5	0.05	4.28
Raduńskie Górne	54° 13' 49.43'' N	17° 57' 41.66'' E	07.2008	SP	Lake	2.7	-4.87076077520054	-18.4575515218986	1.8103256	29.5265287	16.3100652722361	8.12	244	3.52	0	92.4	1.0962	48.8976	1.785	0.08575	17.3	112.3	0.05	6.76211926211921
Sominko	54° 4' 46.68'' N	17° 52' 44.56'' E	07.2010	SP	Lake	1	-14.3329075342352	-10.3399743752884	2.7586536	35.7021573666667	12.9418776488163	7.98	164	3.52	0	61.6	3.454	40.8816	1.91975	0.569275	56.1	98.5	0.25	2.5200622338683
Trzcińskie	54° 5' 21.55'' N	17° 3' 35.90'' E	07.2011	SP	Lake	1.5	3.20772095575284	-20.1056540766597	2.21145226666667	29.3975737666667	13.2933340727167	7.83	280	4.84	0	114.4	3.7719	68.136	0.98725	0.278775	16.1	98.2	0.01	16.7058823529412
Dymno	53° 55' 31.82'' N	17° 3' 17.89'' E	07.2009	SP	Lake	3.9	-10.1283261176403	-13.0926378622368	2.40928666666667	34.4883710666667	14.3147644254316	8.03	176	6.16	0	70.4	1.7532	40.3472	0.3785	0.23835	29.5	105.8	0.05	4.96913115494651
Piaszno	54° 5' 36.01'' N	17° 21' 34.65'' E	07.2008	SP	Lake	4.4	-9.00832060090021	-12.0074303789561	2.19104213333333	34.6475549	15.8132764189656	7.7	189.5	4.62	8.8	62.04	1.6579	32.95	0.49675	0.153275	11.78	116	0.5	0.87
Żarnowieckie	54° 46' 32.89'' N	18° 1' 32.69'' E	07.2009	SP	Lake	1.3	4.02635719304863	-16.8903655223569	1.24964903333333	29.3913904666667	23.5197160824168	8.44	327	19.36	26.4	55.88	1.778	49.11136	1.054	0.1724	37.2	121.3	0.01	1.16
Kotel	54° 0' 45.14'' N	18° 0' 43.85'' E	07.2010	SP	Lake	1.2	-13.5589840430416	-9.56430772325571	2.28904526666667	32.5234589333333	14.208307457674	7.98	163	13.42	17.6	28.16	0.976	31.95712	0.4073	0.09575	40.8	122.4	0.25	18.53
Raduńskie Dolne	54° 17' 19.45'' N	18° 2' 28.78'' E	07.2008	SP	Lake	0.4	3.43447560599356	-18.8750780579561	2.13132236666667	26.4131804	12.3928603261033	8.3	187.6	4.62	9.24	98.12	1.9109	41.6	1.365	0.371125	46.6	99.8	0.75	0.71
Trzcińskie	53° 59' 31.67'' N	17° 3' 35.90'' E	07.2011	PP	Lake	1.5	5.25983220649118	-20.7649552834367	2.5565488	37.4377715666667	14.6438712872082	7.83	280	4.4	0	70.4	3.7719	68.136	0.98725	0.278775	16.1	98.2	0.25	16.7058823529412
Borzyszkowskie	54° 2' 4.36'' N	17° 20' 52.08'' E	07.2009	SP	Lake	0.5	-8.01389467890346	-9.72003006295001	2.178771	34.2957457333333	15.7408675502535	7.7	200	7.04	0	114.4	2.1424	46.092	1.2345	0.07315	41.2	112.4	0.05	9.5640569395018
Borzyszkowskie	54° 2' 4.36'' N	17° 20' 52.08'' E	07.2009	SP	Lake	0.7	-2.43462842522391	-9.93860747755815	1.42979166666667	35.6099038333333	24.9056590995192	7.72	178	3.52	0	48.4	2.1424	36.8736	1.0441	0.02625	34.6	112.2	0.5	9.5640569395018
Borzyszkowskie	54° 2' 4.36'' N	17° 20' 52.08'' E	07.2009	SP	Lake	1.2	-0.196264088127266	-10.7153313771884	1.54163993333333	33.3968707333333	21.663210722054	7.72	178	3.52	0	48.4	2.1424	36.8736	1.0441	0.02625	34.6	112.2	0.25	9.5640569395018
Borzyszkowskie	54° 2' 4.36'' N	17° 20' 52.08'' E	07.2009	SP	Lake	1.8	-1.28746719577733	-11.8723091554951	1.5337292	30.6868105	20.0079717462509	7.72	178	3.52	0	48.4	2.1424	36.8736	1.0441	0.02625	34.6	112.2	0.01	9.5640569395018
Borzyszkowskie	54° 2' 4.36'' N	17° 20' 52.08'' E	07.2009	SP	Lake	2.4	-2.04722376177302	-10.956687671614	2.0151134	33.2166747	16.4837744119016	7.72	181	6.16	0	61.6	2.9448	34.736	1.03395	0.084	13.9	107.1	0.05	8.48938826466917
Borzyszkowskie	54° 2' 4.36'' N	17° 20' 52.08'' E	07.2009	SP	Lake	2.9	3.76663961757092	-11.8328576890543	1.7570742	31.061164	17.6777759300091	7.72	181	6.16	0	61.6	2.9448	34.736	1.03395	0.084	13.9	107.1	0.05	8.48938826466917
Borzyszkowskie	54° 2' 4.36'' N	17° 20' 52.08'' E	07.2009	SP	Lake	3	1.22407417852144	-11.7595208635432	1.89436216666667	33.2049953	17.5283247756303	7.72	181	6.16	0	61.6	2.9448	34.736	1.03395	0.084	13.9	107.1	0.05	8.48938826466917
Borzyszkowskie	54° 2' 4.36'' N	17° 20' 52.08'' E	07.2009	SP	Lake	3.1	1.77255947976092	-13.3596965322748	1.5303565	28.6002395	18.6886124246213	8.09	195	7.04	0	74.8	1.627	40.8816	1.243075	0.4662	12.4	102.7	0.25	8.48938826466917
Dymno	53° 55' 31.82'' N	17° 3' 17.89'' E	07.2009	SP	Lake	3	-2.57391565930772	-12.9181843940681	1.40218836666667	32.0716558333333	22.8725730406502	8.03	176	6.16	0	70.4	1.7532	40.3472	0.3785	0.23835	29.5	105.8	0.05	0.836581762517596
Dymno	53° 55' 31.82'' N	17° 3' 17.89'' E	07.2009	SP	Lake	2.5	-2.97588937963189	-12.3334750092662	1.68330563333333	31.9728990333333	18.9941139625486	8.03	176.6	6.16	0	70.4	2.7781	40.3472	0.6871	0.1106	34.8	107.2	0.5	13.6567284448026
Wdzydze	53° 59' 31.67'' N	17° 54' 50.85'' E	07.2008	PC	Lake	0.9	-7.1307545991179	-17.3794908001066	2.1927964	33.5911448	15.3188617055373	8.34	242	3.3	11.44	93.72	3.3769	42.16	1.46525	0.2535	27	109.7	0.25	14.31
Płocice Wlk	54° 4' 43.63'' N	17° 51' 2.44'' E	07.2008	PC	Lake	1.7	2.16725861653296	-13.2179838186367	1.19661783333333	21.6360502	18.0810026370157	7.83	138.7	4.84	0	61.6	0.7752	32.064	1.08505	0.17885	31.65	108.7	0.5	27.8365822117918
Trzebielsk	53° 59' 39.88'' N	17° 22' 5.21'' E	07.2011	PC	Lake	1.7	0.695822742259692	-17.9827688836266	3.09290833333333	32.8922514	10.6347320563978	8.38	214	4.4	0	70.4	3.6947	46.76	0.9016	0.057575	23.1	117.5	0.01	3.76339163080306
Kotel	54° 0' 45.14'' N	18° 0' 43.85'' E	07.2010	PC	Lake	3.7	-3.50798080808149	-14.2440568883496	1.60770013333333	31.0710580666667	19.3264013745184	7.8	165	11.66	17.6	33.88	1.081	28.56368	0.4073	0.3014	30.8	120.3	0.25	8
Piaszno	54° 5' 36.01'' N	17° 21' 34.65'' E	07.2008	PC	Lake	2.6	-6.16175437105019	-12.3745684864203	1.36705563333333	27.9075064333333	20.4143165448838	7.7	189.5	4.62	8.8	62.04	1.6579	32.95	0.49675	0.153275	11.78	116	0.05	1.57
Łąckie	53° 51' 28.48'' N	17° 33' 50.31'' E	07.2008	SP	Lake	1.3	6.21233687390199	-20.9350595754877	2.4175611	25.8512709666667	10.6931200070462	8.16	240	5.28	8.8	91.08	4.062	41.04	3.5975	0.3375	12.46	105.4	0.25	0.49
Wdzydze	53° 59' 31.67'' N	17° 54' 50.85'' E	07.2008	SP	Lake	2	-8.50467006821195	-16.9132832555455	1.5735546	28.9056202666667	18.3696328469738	7.88	243	3.96	8.36	105.16	7.2253	47.37	2.595	0.226	4.8025	83.1	0.05	17.36
Wdzydze	53° 59' 31.67'' N	17° 54' 50.85'' E	07.2008	SP	Lake	1	-10.2084252518232	-14.5579232657497	2.2044722	33.2424439666667	15.07954782404	8.34	242	3.3	11.44	93.72	3.3769	42.16	1.46525	0.2535	27	109.7	0.25	14.31
Wdzydze	53° 59' 31.67'' N	17° 54' 50.85'' E	07.2008	SP	Lake	1.1	-3.92835931122796	-17.6047626579755	1.45333053333333	21.5148193	14.8038032687953	8.34	242	3.3	11.44	93.72	3.3769	42.16	1.46525	0.2535	27	109.7	0.25	14.31
Dymno	53° 55' 31.82'' N	17° 3' 17.89'' E	07.2009	SP	Lake	2.8	-6.66081958167986	-12.3487376129661	2.0596097	34.108981	16.5608954939375	8.03	176	6.16	0	70.4	1.7532	40.3472	0.3785	0.23835	29.5	105.8	0.05	13.6567284448026
Dymno	53° 55' 31.82'' N	17° 3' 17.89'' E	07.2009	SP	Lake	2.2	-6.1335316028213	-11.752372638325	1.77198636666667	34.0704945333333	19.2272893145472	8.03	176	6.16	0	70.4	1.7532	40.3472	0.3785	0.23835	34.8	107.2	0.75	13.6567284448026
Piaszno	54° 5' 36.01'' N	17° 21' 34.65'' E	07.2008	SP	Lake	0.2	1.33022390447501	-16.1565887215334	1.57549896666667	24.4476680666667	15.5174129491125	7.83	186.6	4.18	6.16	63.36	1.1332	31.58	0.42575	0.105	43.96	118.5	0.01	0.3
Trzebielsk	53° 59' 39.88'' N	17° 22' 5.21'' E	07.2011	SP	Lake	1.7	-0.00285744129576345	-17.5723115699828	2.6139244	34.8309035	13.3251380567854	8.38	214	4.4	0	70.4	3.6947	46.76	0.9016	0.057575	23.1	117.5	0.01	8.9342914033417
Trzebielsk	53° 59' 39.88'' N	17° 22' 5.21'' E	07.2011	SP	Lake	1.9	-3.06743038321774	-15.56005994455	2.44880963333333	34.6008074333333	14.1296436286207	7.99	205	4.18	0	66	5.2934	62.2576	0.8039	0.0557	20.4	116.9	0.05	0.372912958725294
Wdzydze	53° 59' 31.67'' N	17° 54' 50.85'' E	07.2008	SP	Lake	0.5	1.80028991732173	-15.5264665372448	1.99569373333333	23.9935373	12.0226550292988	8.33	198.2	5.17	3.52	86.68	2.3738	41.4	1.704	0.18775	50	114.8	0.75	1.57
Łąckie	53° 51' 28.48'' N	17° 33' 50.31'' E	07.2008	SP	Lake	0.5	6.95465121317055	-19.8907371881576	2.50677343333333	23.7381974333333	9.46962223138288	8.42	244	3.74	6.6	98.12	2.4201	45.09	1.2695	0.4795	26.99	106.1	0.05	1.08
Dymno	53° 55' 31.82'' N	17° 3' 17.89'' E	07.2009	SP	Lake	1.7	-10.28792955394	-10.6053029458992	1.87746096666667	31.9004528666667	16.9912735513773	8.03	176	6.16	0	70.4	1.7532	40.3472	0.3785	0.23835	29.5	105.8	0.05	13.6567284448026
Choczewskie	54° 44' 28.18'' N	17° 55' 25.62'' E	07.2008	SP	Lake	1.3	-8.55226208237932	-12.8106039853151	2.5686229	35.2654266333333	13.7293125562858	8.01	166.1	3.08	5.72	56.76	2.7534	26.37	2.12725	0.2895	19.56	122.3	0.05	17.93
Łąckie	53° 51' 28.48'' N	17° 33' 50.31'' E	07.2008	SP	Lake	1.4	6.47454837749499	-21.6666503758346	2.78221916666667	29.4273492666667	10.5769342757864	8.16	240	5.28	8.8	91.08	4.062	41.04	3.5975	0.3375	12.46	105.4	0.01	0.76
Trzebielsk	53° 59' 39.88'' N	17° 22' 5.21'' E	07.2011	SP	Lake	2.7	5.27540577182754	-15.8454582103302	1.6795252	33.8981419333333	20.1831695846739	8.72	207	4.84	0	79.2	3.5126	46.2256	1.139	0.0883	14.8	109.3	0.01	8.9342914033417
Kotel	54° 0' 45.14'' N	18° 0' 43.85'' E	07.2010	SP	Lake	0.5	-14.234690668242	-9.41288268287795	2.8776614	34.5437718666667	12.0041127377483	7.86	166	16.28	17.6	68.64	1.127	50.34048	1.6307	0.314	66	131.6	0.25	18.53
Dymno	53° 55' 31.82'' N	17° 3' 17.89'' E	07.2009	SP	Lake	3.4	-1.93793778974601	-13.5562360939286	1.84739306666667	26.2876447666667	14.2295893824581	8.39	175	6.16	0	70.4	1.414	43.0192	0.6643	0.151	17.2	98.3	0.05	0.836581762517596
Wdzydze	53° 59' 31.67'' N	17° 54' 50.85'' E	07.2008	SP	Lake	3.1	-0.213935940087525	-14.641257359617	1.32755613333333	30.3703819333333	22.8769098125267	7.88	243	3.96	8.36	105.16	7.2253	47.37	2.595	0.226	4.8025	83.1	0.01	17.36
Kotel	54° 0' 45.14'' N	18° 0' 43.85'' E	07.2010	SP	Lake	1.1	-10.1450673485743	-9.60940619698943	1.93739253333333	34.2647173333333	17.6859963811154	7.9	173	13.2	17.6	35.2	1.028	32.22432	0.4073	0.11925	40.8	122.4	0.25	18.15
Borzyszkowskie	54° 2' 4.36'' N	17° 20' 52.08'' E	07.2009	SP	Lake	3.6	2.0461012359736	-12.9771973137357	2.1965242	26.2232055	11.9385006092808	8.09	195	7.04	0	74.8	1.627	40.8816	1.243075	0.4662	12.4	102.7	0.5	8.48938826466917
Łąckie	53° 51' 28.48'' N	17° 33' 50.31'' E	07.2008	PP	Lake	0.9	7.16879870094522	-19.8794145031676	2.36510993333333	32.7616124333333	13.8520463559002	8.21	253	3.74	6.6	98.12	4.465	43.29	1.398	0.45475	23.65	105.9	0.5	11.23
Długie	54° 10' 26.58'' N	17° 59' 12.73'' E	07.2009	PP	Lake	0.5	0.236242492262173	-11.552620380899	1.00267603333333	22.0461607	21.9873218937017	7.63	78	2.2	0	35.2	1.806	18.9712	1.336525	0.093975	39.4	103.5	0.01	0.795932300837251
Choczewskie	54° 44' 28.18'' N	17° 55' 25.62'' E	07.2008	PC	Lake	2.1	-0.81580912010019	-11.2118575157187	1.9847393	36.4684430333333	18.3744248090081	8.01	166.1	3.08	5.72	56.76	2.7534	26.37	2.12725	0.2895	8.02	134.5	0.05	45.2
Długie	54° 10' 26.58'' N	17° 59' 12.73'' E	07.2009	PC	Lake	2.7	-4.86980021429725	-11.4237415840997	3.32191716666667	37.0135197333333	11.1422163396308	8.06	85	4.4	0	30.8	2.2288	19.5056	0.671125	0.0392	11	102.4	0.25	2.78896808180974
Długie	54° 10' 26.58'' N	17° 59' 12.73'' E	07.2009	PC	Lake	2.4	-3.02637156041578	-13.8304365572737	2.9611674	36.3629095666667	12.2799236431776	8.06	85	4.4	0	30.8	2.2288	19.5056	0.671125	0.0392	12.6	102.1	0.01	0.473132815140275
Kamieniczno	54° 2' 59.69'' N	17° 20' 46.47'' E	07.2010	PP	Lake	2.5	3.36303537565108	-17.5883191484405	1.83454713333333	30.7764509333333	16.7760480906332	8.24	230	19.36	35.2	44.88	0.362	42.3512	1.31	0.10075	19.1	130.2	0.5	8.9
Raduńskie Górne	54° 13' 49.43'' N	17° 57' 41.66'' E	07.2008	PP	Lake	3.3	5.4296732057492	-19.0762947917181	1.78436013333333	30.1827863	16.9151875432321	7.91	246	3.96	0	118.8	2.5775	52.104	0.336525	0.1169	7.3	96.2	0.75	2.8509043433241
Łąckie	53° 51' 28.48'' N	17° 33' 50.31'' E	07.2008	SP	Lake	1.7	4.26990822599797	-18.6084461235849	2.06165632996409	31.457838046019	15.2585266461782	8.16	240	5.28	8.8	91.08	4.062	41.04	3.5975	0.3375	6.57	106.1	0.01	4.28
Piaszno	54° 5' 36.01'' N	17° 21' 34.65'' E	07.2008	SP	Lake	1.8	-2.29060532912406	-11.2985898405293	1.23182467849751	31.0458383177057	25.2031306562011	7.8	187.5	1.98	5.28	62.04	1.4542	31.18	0.49675	0.140675	31.46	117.9	0.25	8.84
Łąckie	53° 51' 28.48'' N	17° 33' 50.31'' E	07.2008	SP	Lake	1.2	5.43074803372982	-20.6505191184705	2.84518626585282	27.952923657587	9.82463749142567	8.16	240	5.28	8.8	91.08	4.062	41.04	3.5975	0.3375	14.67	105.5	0.5	1.76
Kotel	54° 0' 45.14'' N	18° 0' 43.85'' E	07.2010	SP	Lake	2	0.602611840464951	-10.0442041219739	1.79816590249737	35.8407373154371	19.9318301307237	7.91	167	19.36	22	38.28	0.985	39.75936	0.4073	0.0997	30.8	120.3	0.25	8
Trzebielsk	53° 59' 39.88'' N	17° 22' 5.21'' E	07.2011	SP	Lake	2.2	-0.998085941053698	-15.0736831716555	3.1369289381576	36.7005738675621	11.6995235120363	7.85	215	5.5	0	96.8	3.2719	46.2256	2.906170644	0.25423	20	116.7	0.01	12.6054621586151
Wdzydze	53° 59' 31.67'' N	17° 54' 50.85'' E	07.2008	SP	Lake	0.9	-8.01276959508142	-16.8729623212159	1.87273009612182	24.8611601872995	13.2753567846129	8.34	242	3.3	11.44	93.72	3.3769	42.16	1.46525	0.2535	27	109.7	0.05	14.31
Długie	54° 10' 26.58'' N	17° 59' 12.73'' E	07.2009	PC	Lake	2.5	-0.742920622555691	-10.9151236537346	2.71354976438652	37.2909174016048	13.7424851723829	8.06	85	4.4	0	30.8	2.2288	19.5056	0.671125	0.0392	11	102.4	0.75	2.78896808180974
Piaszno	54° 5' 36.01'' N	17° 21' 34.65'' E	07.2008	SP	Lake	2.3	-0.266963173573775	-13.3168165635347	1.79986026666964	27.2399950083476	15.1345054462205	7.8	187.5	1.98	5.28	62.04	1.4542	31.18	0.49675	0.140675	30.67	117.7	0.25	0.52
Piaszno	54° 5' 36.01'' N	17° 21' 34.65'' E	07.2008	SP	Lake	1.4	-11.7681708608005	-9.68706572790678	2.06249342888893	35.3190687447024	17.1244515255154	7.94	186.5	3.08	3.08	61.6	1.1332	31.58	0.42575	0.105	29.39	118	0.05	8.84
Dymno	53° 55' 31.82'' N	17° 3' 17.89'' E	07.2009	SP	Lake	4.4	-7.32563904837436	-14.1660704322765	2.4252660247369	35.0249049036396	14.4416754889556	8.39	175	6.16	0	70.4	1.414	43.0192	0.6643	0.151	17.2	98.3	0.5	4.96913115494651
Żarnowieckie	54° 46' 32.89'' N	18° 1' 32.69'' E	07.2009	PP	Lake	0.8	4.46125310886665	-17.853512113932	1.10597690336263	29.2706612290096	26.4658883381873	8.68	336	13.64	17.6	51.92	1.605	44.19488	0.7169	0.0955	60.3	120.1	0.01	1.16
Kotel	54° 0' 45.14'' N	18° 0' 43.85'' E	07.2010	SP	Lake	1.1	-13.6977584673213	-9.79571702186662	2.24699828612866	30.8170926527217	13.7147824468599	7.9	173	13.2	17.6	35.2	1.028	32.22432	0.4073	0.11925	40.8	122.4	0.25	8
Sczuczarz	53° 3' 15.68'' N	16° 1' 8.77'' E	07.2008	PP	Lake	1.5	2.21830021811109	-17.2995451834982	1.57206184042685	28.7879527085299	18.3122266365255	8	266	3.96	5.28	91.08	1.3184	43.37	0.37525	0.20675	42.86	115.6	0.5	4.43
Prusionki Małe	53° 58' 52.16'' N	18° 2' 31.31'' E	07.2010	PC	Lake	3.9	-2.70860368965028	-11.0356910623547	1.70225746779581	38.1902428670645	22.4350567346992	8.68	146	9.46	16.28	30.36	0.988	28.51024	0.5352	0.1625	7.2	161.2	0.25	2.41
Gardliczno	53° 53' 51.23'' N	17° 32' 8.00'' E	07.2008	PC	Lake	5.3	-0.702401049252048	-13.8107174493285	2.7274474214214	35.5243944821518	13.0247770142672	7.87	187.9	2.42	3.96	67.76	2.2381	32.71	1.22975	0.15115	14.58	106.7	0.5	32.35
Długie	54° 10' 26.58'' N	17° 59' 12.73'' E	07.2009	PC	Lake	3.4	2.55422365972173	-10.0154409482364	3.01468581536735	35.1741406515598	11.6675974896819	8.25	169.7	7.04	0	61.6	0.874	33.4	1.26845	0.045325	5.9	101.1	0.25	7.50387535668089
Kotel	54° 0' 45.14'' N	18° 0' 43.85'' E	07.2010	SP	Lake	2.5	-3.66048245602187	-9.7557338431972	2.19528953650025	32.9379278946931	15.0039105762801	7.8	165	11.66	17.6	33.88	1.081	28.56368	0.4073	0.3014	30.8	120.3	0.75	8
Długie	54° 10' 26.58'' N	17° 59' 12.73'' E	07.2009	PC	Lake	4.7	1.22135331244433	-10.9562924256302	3.37772775885255	35.4805370405896	10.5042619102739	8.25	169.7	7.04	0	61.6	0.874	33.4	1.26845	0.045325	5.9	101.1	0.25	7.50387535668089
Długie	54° 10' 26.58'' N	17° 59' 12.73'' E	07.2009	PC	Lake	3.5	-6.10855038088265	-10.5147522315453	3.57030834212792	37.1572309765071	10.407289067465	8.25	169.7	7.04	0	61.6	0.874	33.4	1.26845	0.045325	7.3	101.3	0.25	7.50387535668089
Ińsko	53° 26' 40.81'' N	15° 32' 23.71'' E	07.2010	PP	Lake	5.4	-0.465201161303404	-17.0588577220777	2.784617328861	33.6447782604961	12.0823704972984	7.87	210	11.44	13.2	43.12	1.176	34.94976	0.6643	0.101	13.8	125.2	0.25	12.42
Sominko	54° 4' 46.68'' N	17° 52' 44.56'' E	07.2010	PC	Lake	1	-9.20226443573757	-12.2401803068664	2.47559076666667	34.6734642666667	14.0061373364039	7.98	164	3.52	0	61.6	3.454	40.8816	1.91975	0.569275	56.1	98.5	0.05	2.5200622338683
Dymno	53° 55' 31.82'' N	17° 3' 17.89'' E	07.2009	SP	Lake	2	-10.0248109558087	-10.3375269145488	1.98096096666667	36.5190908	18.4350380519865	8.03	176	6.16	0	70.4	1.7532	40.3472	0.3785	0.23835	34.8	107.2	0.25	13.6567284448026
Garczyn	54° 7' 32.76'' N	17° 54' 7.83'' E	07.2008	PP	Lake	1.1	3.80955521069729	-24.9245347420391	3.40705163333333	23.4800805666667	6.8916127765562	7.63	261	6.38	9.24	93.28	2.4356	40.88	1.5315	0.519	19.09	131.3	0.05	0.57
Łąckie	53° 51' 28.48'' N	17° 33' 50.31'' E	07.2008	PP	Lake	1.4	8.86649083014324	-21.6841935487236	2.4848034	30.0810882333333	12.1060234517279	8.16	240	5.28	8.8	91.08	4.062	41.04	3.5975	0.3375	12.46	105.4	0.5	0.49
Garczyn	54° 7' 32.76'' N	17° 54' 7.83'' E	07.2008	PP	Lake	0.5	5.20031098035105	-22.9781652607844	2.18141173333333	23.8351204	10.9264656624811	7.63	261	6.38	9.24	93.28	2.4356	40.88	1.5315	0.519	29.64	130.7	0.01	0.84
Choczewskie	54° 44' 28.18'' N	17° 55' 25.62'' E	07.2008	PP	Lake	2.1	-2.83808828269738	-13.4774981518138	2.04680106666667	32.2644166333333	15.7633378049181	8.01	166.1	3.08	5.72	56.76	2.7534	26.37	2.12725	0.2895	8.02	134.5	0.05	45.2
Garczyn	54° 7' 32.76'' N	17° 54' 7.83'' E	07.2008	PP	Lake	1	2.308427692482	-19.605148017299	1.42620776666667	27.3198921333333	19.1556186776246	7.63	261	6.38	9.24	93.28	2.4356	40.88	1.5315	0.519	19.09	131.3	0.05	0.84
Trzebielsk	53° 59' 39.88'' N	17° 22' 5.21'' E	07.2011	PC	Lake	1.6	4.05204590943124	-19.9011558619929	3.29359266666667	34.8420864	10.5787478678298	8.23	209	4.4	0	70.4	3.2071	42.8856	1.4932	0.0466	24.3	117.6	0.05	20.7391917079602
Gardliczno	53° 53' 51.23'' N	17° 32' 8.00'' E	07.2008	PC	Lake	5.1	1.81346047046923	-15.0841695049024	1.49671906666667	34.0224176666667	22.7313317671818	7.87	187.9	2.42	3.96	67.76	2.2381	32.71	1.22975	0.15115	14.58	106.7	0.25	32.35
Choczewskie	54° 44' 28.18'' N	17° 55' 25.62'' E	07.2008	SP	Lake	0.3	-0.195279057113584	-13.4901153437026	1.93485615	34.97710695	18.0773681547334	7.93	168	2.2	2.64	56.76	3.1145	24.69	3.79175	0.24425	61.83	111.6	0.01	1.12
Trzebielsk	53° 59' 39.88'' N	17° 22' 5.21'' E	07.2011	SP	Lake	2.1	-0.669472079762756	-14.8972361449145	2.55167446666667	33.9409216666667	13.3014309270433	8.23	209	4.4	0	70.4	3.2071	42.8856	1.4932	0.0466	24.3	117.6	0.1	12.6054621586151
Borzyszkowskie	54° 2' 4.36'' N	17° 20' 52.08'' E	07.2009	SP	Lake	4.1	-0.692533152424901	-13.6986044293255	2.6710139	35.37771755	13.24505183219	7.33	210	2.42	0	77	1.09	26.29248	1.027	0.2025	11.2	98.5	0.05	16.4105571847508
Łąckie	53° 51' 28.48'' N	17° 33' 50.31'' E	07.2008	PP	Lake	1.2	6.44705732803463	-22.7080896034802	1.89783533333333	29.0468442	15.3052499812945	8.63	198.4	3.08	7.48	92.84	2.7565	42.65	1.425	0.4735	17.17	105.5	0.5	0.35
Trzebielsk	53° 59' 39.88'' N	17° 22' 5.21'' E	07.2011	PC	Lake	2.2	3.56210767685912	-17.8579021017504	3.5547863	23.4008078666667	6.58290144379893	8.23	209	4.4	0	70.4	3.2071	42.8856	1.4932	0.0466	24.3	117.6	0.05	12.6054621586151
Łąckie	53° 51' 28.48'' N	17° 33' 50.31'' E	07.2008	PP	Lake	1	7.43280175868303	-19.5249647949325	2.47508643333333	28.7707879	11.6241548224451	8.63	198.4	3.08	7.48	92.84	2.7565	42.65	1.425	0.4735	17.17	105.5	0.25	0.35
Łąckie	53° 51' 28.48'' N	17° 33' 50.31'' E	07.2008	PP	Lake	1.7	8.17280672405644	-21.4471082977996	2.239652	33.4727696	14.9455226079766	8.16	240	5.28	8.8	91.08	4.062	41.04	3.5975	0.3375	6.57	106.1	0.01	4.28
Choczewskie	54° 44' 28.18'' N	17° 55' 25.62'' E	07.2008	PP	Lake	0.3	0.927253487223186	-12.3102117740615	2.06272726666667	32.7195739333333	15.8622879825541	7.93	168	2.2	2.64	56.76	3.1145	24.69	3.79175	0.24425	61.83	111.6	0.05	1.12
Choczewskie	54° 44' 28.18'' N	17° 55' 25.62'' E	07.2008	PP	Lake	0.2	0.166470626692394	-12.2924255769896	1.62255493333333	31.3952048666667	19.3492400298394	7.93	168	2.2	2.64	56.76	3.1145	24.69	3.79175	0.24425	61.83	111.6	0.05	1.12
Choczewskie	54° 44' 28.18'' N	17° 55' 25.62'' E	07.2008	PP	Lake	1.6	3.69947114314003	-11.3669139997086	1.463192	33.7655175333333	23.0766143700439	8.01	166.1	3.08	5.72	56.76	2.7534	26.37	2.12725	0.2895	16.48	125.8	0.25	15.3
Kamieniczno	54° 2' 59.69'' N	17° 20' 46.47'' E	07.2010	PP	Lake	1.5	3.72920845445831	-17.5284137661494	2.48466476666667	31.4807397666667	12.670014960972	8.13	232	21.78	30.8	48.84	0.624	48.44336	1.1549	0.1832	27.5	126.7	0.25	10.91
Choczewskie	54° 44' 28.18'' N	17° 55' 25.62'' E	07.2008	PP	Lake	1.5	1.04317854731425	-12.6562742850218	1.29530276666667	28.4677548	21.9776839304211	8.01	166.1	5.28	16.72	170.72	2.7534	26.37	2.12725	0.2895	16.48	125.8	0.5	15.3
Łąckie	53° 51' 28.48'' N	17° 33' 50.31'' E	07.2008	PP	Lake	1.3	8.68552689632203	-20.3660087386098	4.0984994	35.7465493	8.72186276274678	8.16	240	5.28	8.8	91.08	4.062	41.04	3.5975	0.3375	12.46	105.4	0.01	0.49
Garczyn	54° 7' 32.76'' N	17° 54' 7.83'' E	07.2008	PP	Lake	1.2	1.92120744670121	-20.8743985565805	1.83326463333333	23.1617548	12.6341578727159	7.57	260	5.28	7.92	93.28	2.3985	39.68	1.6795	0.357	16.14	131.4	0.05	6.56
Łąckie	53° 51' 28.48'' N	17° 33' 50.31'' E	07.2008	PP	Lake	0.5	9.13412292726686	-21.6322255352633	3.021351	27.0871897	8.96525749573618	8.42	244	3.74	6.6	98.12	2.4201	45.09	1.2695	0.4795	26.99	106.1	0.05	1.08
Gardliczno	53° 53' 51.23'' N	17° 32' 8.00'' E	07.2008	PC	Lake	5.6	-3.43604028162033	-13.7296721948098	2.8692723	35.4817500333333	12.3661145835944	8.15	185.8	7.92	0	70.4	1.0221	33.75	1.70525	0.342	11.85	107	0.25	13.66
Choczewskie	54° 44' 28.18'' N	17° 55' 25.62'' E	07.2008	PP	Lake	0.4	0.369681193372366	-10.551334990022	2.4063199	31.1973312666667	12.9647480647385	7.93	168	2.2	2.64	56.76	3.1145	24.69	3.79175	0.24425	52.68	112.5	0.05	0.5
Trzebielsk	53° 59' 39.88'' N	17° 22' 5.21'' E	07.2011	PC	Lake	1.9	2.51259312755011	-17.2330214483587	1.62400826666667	33.2098827666667	20.4493311076742	7.99	205	4.18	0	66	5.2934	62.2576	0.8039	0.0557	20.4	116.9	0.25	0.372912958725294
Gardliczno	53° 53' 51.23'' N	17° 32' 8.00'' E	07.2008	PC	Lake	6	-3.44980047708891	-14.1683775134317	3.17331566666667	35.5575593333333	11.2051756170491	8.15	185.8	7.92	0	70.4	1.0221	33.75	1.70525	0.342	11.85	107	0.25	13.66
Kamieniczno	54° 2' 59.69'' N	17° 20' 46.47'' E	07.2010	PP	Lake	3	5.07276850344685	-17.340948914871	1.9785715	30.6604737666667	15.4962677702912	8.16	231	19.36	26.4	44.88	0.565	44.59568	1.0907	0.1622	14.9	127.8	0.5	8.18
Kamieniczno	54° 2' 59.69'' N	17° 20' 46.47'' E	07.2010	PP	Lake	1.8	2.60096479558299	-17.5293267965249	2.81425306666667	35.2579865333333	12.5283639026445	8.25	230	17.6	26.4	55	0.399	42.32448	0.3133	0.127	21.9	127.2	0.25	15.02
Garczyn	54° 7' 32.76'' N	17° 54' 7.83'' E	07.2008	PP	Lake	0.3	3.94227811363823	-25.0796597762442	2.32030533333333	27.7259329	11.9492605139898	7.63	261	6.38	9.24	93.28	2.4356	40.88	1.5315	0.519	29.64	130.7	0.05	0.84
Wda in Borsak village	53° 57' 22.03'' N	17° 54' 52.68'' E	07.2008	PP	River	1.6	7.1723680733821	-17.469473585064	3.37531671999271	34.5583828434096	10.2385600257046	8.05	264	1.76	5.28	99.44	2.5991	42.08	0.457	0.27125	13.98	94.2	0.25	1.67
Wisła Królewiecka	54°17'8.82" N	19°7'4.54" E	07.2008	SP	River	0.5	1.09032493543008	-18.8910469393559	2.57803631144119	30.0880180093961	11.6709054391	7.98	993	1.33	17.16	199.32	2.2473	89.62	1.95	0.75425	44.13	48.4	0.5	16.2
Tuga in Żelichowo village	54°14'33.47" N	19°8'39.69" E	07.2008	SP	River	1	9.63217543520711	-27.0846847525394	2.88638653264751	32.2760407495354	11.1821616351329	8.09	870	0.7	4.42	188.32	3.204	84.29	2.15625	0.573	19.72	55.5	0.5	20.62
Wisła	54°20'13.58" N	18°56'16.65" E	07.2008	SP	River	0.6	11.2553071542218	-18.9867176282602	2.32906102112687	33.4561064295898	14.3646328396337	8.46	916	3.74	4.4	128.46	7.8518	89.06	0.622375	0.779	5.49	114.6	0.05	1.5
Linawa	54°13'36.69" N	19°4'20.00" E	07.2008	SP	River	0.3	8.56694255620938	-25.3301416923627	2.54958422364561	30.7600893068984	12.0647472719748	7.63	947	7.26	11	256.96	9.4103	109.3	0.50975	0.4835	42.4	103.4	0.25	0.67
Pilica in Łubiana village	54°6'26.35" N	17°51'54.51" E	07.2009	SP	River	0.5	16.5923325022363	-27.6230656662719	2.48702593333333	34.8058704	13.9949768651387	7.91	283	3.96	0	114.4	6.1143	58.784	5.2686	0.532175	62.5	72.8	0.75	2.81668884711952
Chocina	53°49'56.92	17°26'56.47" E	07.2008	SP	River	0.5	10.4259772355276	-29.1522409063617	2.74257316666667	35.3506825666667	12.889604184975	7.51	308	2.2	4.4	115.28	5.1884	54.11	1.48225	0.46475	29.97	103.3	0.25	2.28
Zbrzyca in Laska village	53°55'55.57" N	17°31'30.00" E	07.2008	SP	River	0.5	0.600007483162172	-24.4784923312612	2.94805316666667	34.4530418	11.6867097885333	7.46	269	1.32	2.64	58.96	4.1361	45.85	1.13505	0.29575	43.51	86.2	0.5	0.37
Wisła	54°20'13.58" N	18°56'16.65" E	07.2008	PC	River	0.8	10.8916582018916	-21.2670332427137	2.53016413333333	27.5822514333333	10.9013684408669	8.46	916	3.74	4.4	128.46	7.8518	89.06	0.622375	0.779	5.49	114.6	0.5	1.5
Wisła Królewiecka	54°17'8.82" N	19°7'4.54" E	07.2008	PC	River	1.2	11.8611634340552	-28.1085996697154	3.40599243333333	31.1388440333333	9.14237029084024	7.93	983	2.04	11.44	191.4	2.6578	89.94	0.659	0.56575	13.53	48.1	0.5	10.91
Kępiny Małe (ditch)	54°13'42.68" N	19°15'44.24" E	07.2008	SP	River	0.8	4.62811828395574	-25.6223640568687	2.16109893333333	29.1173101333333	13.4733813821388	7.34	666	8.36	17.6	311.08	7.8703	126.93	2.328	0.38825	18.53	74.8	1	2.33
Szkarpawa	54°17'3.76" N	19°7'1.37" E	07.2008	PC	River	1.5	8.72243634809985	-28.521010949711	2.50838566666667	35.4198867666667	14.1205904807036	7.9	966	0.89	17.86	170.56	3.0436	83.17	0.826	0.546	10.29	46.6	1	11.46
Wda in Bałachy village	54°5'20.89" N	17°48'8.26" E	07.2009	PC	River	0.5	10.0081880874233	-23.2799516018099	2.2718621	26.1194407	11.4969305135202	8.42	258	5.5	9.68	91.52	3.3028	43.77	5.056375	0.573	43.35	147.5	0.05	38.8516473076924
Zagórska Struga	54°37'27.66" N	18°26'16.59" E	07.2009	SP	River	1.1	25.9327739472982	-36.8857563377516	3.2954109	33.1249563333333	10.0518440153649	8.57	778	3.3	0	158.4	3.7873	82.4312	1.97399436	0.21525	15	77.5	0.01	0.364429422483255
Linawa	54°13'36.69" N	19°4'20.00" E	07.2008	PC	River	0.5	8.89781475393625	-28.4563535210507	3.44556576666667	34.1085071666667	9.89924717056385	7.63	947	7.26	11	256.96	9.4103	109.3	0.50975	0.4835	42.4	103.4	0.25	0.34
Cieplicówka	54°13'50.58" N	19°19'54.77" E	07.2008	PC	River	2.1	8.59336903413747	-27.8108304561857	2.71119953333333	34.9311485333333	12.8840198236485	7.34	609	5.28	16.72	170.72	12.682	80.72	1.48225	0.37775	4.08	7.6	0.5	0.53
Tuga in Żelichowo village	54°14'33.47" N	19°8'39.69" E	07.2008	PC	River	0.7	7.54451505206425	-28.3054902566911	2.1230881	26.3198134333333	12.396948310027	8.09	870	0.7	4.42	188.32	3.204	84.29	2.15625	0.573	7.99	66.5	0.01	22.08
Studnica	54°0'12.13" N	16°59'2.83" E	07.2009	PC	River	0.4	9.77380498182619	-34.8257333377799	2.9948693	36.3337400333333	12.1319952204036	7.74	302	5.72	0	118.8	5.3428	62.124	0.6542	0.7565	57.7	58.6	0.25	1.08634331920555
Nogat in Jazowa village	54°10'18.51" N	19°15'6.03" E	07.2008	PP	River	1.9	5.84241749067364	-24.5520201824691	2.53123956666667	31.4856068	12.4388095123934	7.64	627	5.72	11.44	156.2	7.0618	79	1.31325	0.55975	1.61	52.1	0.75	14.74
Wisła Królewiecka	54°17'8.82" N	19°7'4.54" E	07.2008	PP	River	1.6	10.7972931257249	-29.5082706715902	2.28822045409818	22.6257422761562	9.88792064839457	7.93	983	2.04	11.44	191.4	2.6578	89.94	0.659	0.56575	13.53	48.1	0.75	10.91
Wda in Bałachy village	54°5'20.89" N	17°48'8.26" E	07.2009	PP	River	0.3	6.35201932691554	-27.6347906383501	2.75812498219732	33.4349945283224	12.1223638319992	7.97	260	8.36	0	105.6	1.1888	54.5088	1.156275	0.150325	43.35	147.5	0.75	0.35
Studnica	54°0'12.13" N	16°59'2.83" E	07.2009	PC	River	0.7	8.25836227580938	-36.5889844831025	2.71273636277299	34.0836091445894	12.5642910281738	7.74	302	5.72	0	118.8	5.3428	62.124	0.6542	0.7565	57.7	58.6	0.75	1.08634331920555
Brda in Męcikał town	53°49'1.00" N	17°39'52.65" E	07.2009	PP	River	1.5	5.56424623754063	-21.1797571018641	2.30194305322615	31.6161229181258	13.7345373830235	7.43	260	7.92	0	114.4	3.4725	55.8448	0.866975	0.84805	19.1	82.7	0.5	7.80943522132122
Kępiny Małe (ditch)	54°13'42.68" N	19°15'44.24" E	07.2008	PC	River	0.5	9.01713374053899	-26.2235455195378	2.29145737971227	31.1468027256219	13.5925734431652	7.34	666	8.36	17.6	311.08	7.8703	126.93	2.328	0.38825	18.53	74.8	0.25	0.74
Linawa	54°13'36.69" N	19°4'20.00" E	07.2008	PP	River	0.4	10.3498359388867	-28.5447406253432	2.50683053333333	28.5818841	11.4016020309098	7.63	947	7.26	11	256.96	9.4103	109.3	0.50975	0.4835	42.4	103.4	0.25	0.34
Wisła	54°20'13.58" N	18°56'16.65" E	07.2008	PP	River	0.8	11.3422826534184	-18.3637309146558	2.47311303333333	33.2613272	13.449173875878	8.46	916	3.74	4.4	128.46	7.8518	89.06	0.622375	0.779	5.49	114.6	0.25	1.5
Tuga in Żelichowo village	54°14'33.47" N	19°8'39.69" E	07.2008	PP	River	0.6	12.3148950740871	-23.6562535353982	2.65010956666667	31.1235519666667	11.7442510144266	8.09	870	0.7	4.42	188.32	3.204	84.29	2.15625	0.573	7.99	66.5	0.75	22.08
Zbrzyca in Laska village	53°55'55.57" N	17°31'30.00" E	07.2008	PP	River	0.7	1.89817764412388	-27.5087017087856	3.16946926666667	33.0649779	10.432339018947	7.44	271	3.08	10.12	99	3.0775	47.21	0.60475	0.3855	27.71	86.2	1	0.31
Studnica	54°0'12.13" N	16°59'2.83" E	07.2009	PC	River	0.7	11.5333720633213	-36.1053127287741	3.12301773333333	33.4525848666667	10.7116218104088	7.74	302	5.72	0	118.8	5.3428	62.124	0.6542	0.7565	57.7	58.6	0.75	1.08634331920555
Kępiny Małe (ditch)	54°13'42.68" N	19°15'44.24" E	07.2008	PC	River	1.1	8.26515268703668	-31.0909916573248	2.80479843333333	30.7282130333333	10.9555869213798	7.34	666	8.36	17.6	311.08	7.8703	126.93	2.328	0.38825	18.53	74.8	1	2.33
Tuga in Żelichowo village	54°14'33.47" N	19°8'39.69" E	07.2008	PC	River	0.5	9.36834226491031	-27.3976027222889	3.11237563333333	30.0488432666667	9.65463260438283	8.09	870	0.7	4.42	188.32	3.204	84.29	2.15625	0.573	7.99	66.5	0.05	22.08
Kępiny Małe (ditch)	54°13'42.68" N	19°15'44.24" E	07.2008	PC	River	0.7	6.82898582645223	-31.8058561182454	2.35719183333333	24.7682427666667	10.5075210326185	7.34	666	8.36	17.6	311.08	7.8703	126.93	2.328	0.38825	18.53	74.8	0.05	0.74
Wisła	54°20'13.58" N	18°56'16.65" E	07.2008	PP	River	0.6	11.9045564460312	-21.8045934454573	1.8529152	31.2144155	16.8461111981811	8.46	916	3.74	4.4	128.46	7.8518	89.06	0.622375	0.779	5.49	114.6	0.05	1.5
Studnica	54°0'12.13" N	16°59'2.83" E	07.2009	PC	River	0.2	10.8433762871363	-31.7021034588345	3.3474141	35.9229946666667	10.7315657978099	7.74	302	5.72	0	118.8	5.3428	62.124	0.6542	0.7565	57.7	58.6	0.05	1.08634331920555
Kępiny Małe (ditch)	54°13'42.68" N	19°15'44.24" E	07.2008	PC	River	1	6.17281662062208	-31.035169954855	2.03351663333333	23.4468495666667	11.5301980728	7.34	666	8.36	17.6	311.08	7.8703	126.93	2.328	0.38825	18.53	74.8	0.25	2.33
Tuga in Żelichowo village	54°14'33.47" N	19°8'39.69" E	07.2008	PC	River	1.6	6.1908900258046	-27.5678702879384	0.742317	37.6173519333333	50.6755899882844	8.09	870	0.7	4.42	188.32	3.204	84.29	2.15625	0.573	2.26	51.8	0.01	20.62
Studnica	54°0'12.13" N	16°59'2.83" E	07.2009	PC	River	0.3	10.4476457986695	-32.1469858172284	3.79772043333333	36.6403281666667	9.64797931018496	7.74	302	5.72	0	118.8	5.3428	62.124	0.6542	0.7565	57.7	58.6	0.5	1.08634331920555
Kępiny Małe (ditch)	54°13'42.68" N	19°15'44.24" E	07.2008	PC	River	0.9	5.66453447778148	-24.7114135754136	2.8995596	31.3100705	10.7982158738865	7.34	666	8.36	17.6	311.08	7.8703	126.93	2.328	0.38825	18.53	74.8	0.25	2.33
PP - Potamogeton perfoliatus, PC - Potamogeton crispus, SP - Stuckenia pectinata
